# Supplementary material for: Genetic and biological characteristics of species A rotaviruses detected in common shrews suggest a distinct evolutionary trajectory
Source: Virus Evol. 2022 Jan 28;8(1):veac004. doi: 10.1093/ve/veac004 (PMC8838746; doi:10.1093/ve/veac004)
Supplement: veac004_Supp [file veac004_supp.zip]

Archive with 1 entries (1 files):
- revised2 Supplementary data.docx
